# Supplementary material for: Block Copolymer-Assisted Synthesis of Iron Oxide Nanoparticles for Effective Removal of Congo Red
Source: Molecules. 2023 Feb 17;28(4):1914. doi: 10.3390/molecules28041914 (PMC9964741; doi:10.3390/molecules28041914)
Supplement: Supplementary file 1 [file molecules-28-01914-s001.zip]

Archive with 1 entries (1 files):
- molecules-2210806-supplementary.pdf
